# Supplementary material for: Outer retinal features in OCT predict visual recovery after primary macula-involving retinal detachment repair
Source: PLoS One. 2022 May 5;17(5):e0268028. doi: 10.1371/journal.pone.0268028 (PMC9070941; doi:10.1371/journal.pone.0268028)
Supplement: S1 File — (XLSX) [file pone.0268028.s004.xlsx]

## Sheet: R Data
ID	side	sex	age	ILM-Peeling	IOL	Gas	VA_0_logMAR	RA_0_logRAD	visionloss_days	Foveal_Det_0	Det_height_0	Sep_0	Und_0	ELM_0	EZ_0	IS_0	OS_0	VA_1_LogMAR	VA_1_LogRAD	ELM_1	EZ_1	IR_1	OR_1	IS_1	OS_1	VA_2_LogMAR	VA_2_LogRAD	ELM_2	EZ_2	IR_2	OR_2	IS_2	OS_2
1	L	2	63	1	2	1	0.60206	0.60206	5	1	277	1	1	2	3	51	66	0.920819		2	2	322	79	24	55	0.79588		1	1	238	80	24	56
2	R	1	56	1	1	1	1.39794		6	1	831	1	1	3	3	40	118	0.79588	0.49485	2	2	213	59	40	19	0.200659	0.30103	2	2	167	80	36	44
3	L	1	78	1	1	1	0.30103	0.30103	-99	0	0	1	1	2	3	27	44	0.09691	0.200659	1	2	142	92	39	53	0	0	1	1	151	56	44	32
4	R	2	60	0	2	1	0.200659		1	0	0	0	0	2	3	47	35	0.30103		2	2	110	96	44	51	0.221849		2	2	136	95	47	48
5	R	1	80	1	1	1	0.200659	0.30103	1	0	0	1	1	2	2	45	42	0.200659		2	2	198	82	46	36	0	0.09691	2	2	189	82	44	38
6	L	1	69	1	1	1	0.30103		2	0	-99	0	0	2	2	47	45	0		2	3	225	113	47	66	0	0.09691	1	2	246	88	50	38
7	R	1	42	1	2	1	0.79588		14	1	42	0	1	3	3	40	36	0.200659		2	2	150	103	34	79	0.200659		2	2	110	141	65	76
8	L	1	61	1	2	1	0.69897		27	1	148	1	1	2	3	-99	-99	0.200659	0.39794	2	3	259	134	61	73	0.200659	0.30103	1	2	224	75	42	33
9	R	2	71	1	2	1	1.39794		21	1	683	1	1	2	3	35	25	0.200659	0.39794	2	2	171	57	36	21	0.30103	0.39794	2	2	203	80	39	41
10	L	1	59	1	2	1	1.52288		7	1	-99	1	1	-99	-99	-99	-99	1.30103		3	2	191	60	28	32	1	1	1	1	221	68	27	41
11	R	2	75	1	2	1	1.39794		-99	1	-99	1	1	4	4	-99	-99	0.39794	0.79588	3	3	109	37	22	15	0.30103	0.69897	2	2	112	82	44	38
12	R	2	46	0	3	1	0.09691	0	5	0	0	0	0	2	2	46	43	0.09691	0.09691	2	2	114	87	36	61	0	0.09691	1	1	112	95	49	46
13	L	1	58	1	2	1	1.09691		9	1	-99	-99	-99	-99	-99	-99	-99	0.30103		3	2	209	75	37	38	0.09691		1	1	195	80	41	39
14	R	1	64	1	2	1	0		-99	0	0	0	1	1	1	51	42	0.200659		2	3	252	94	47	47	0		2	2	241	96	48	48
15	R	2	63	1	1	1	0.920819		7	1	443	1	1	3	3	48	50	0.69897		3	3	384	75	36	39	0.30103		2	2	286	88	39	49
16	R	1	69	1	1	1	0.30103		21	1	196	1	1	2	3	29	31	0.39794		3	3	258	113	38	75	0.200659		2	2	261	97	43	54
17	R	2	73	1	2	1	1.39794		-99	1	-99	-99	-99	-99	-99	-99	-99	0.69897		3	4	126	33	19	14	0.200659		2	2	100	70	39	31
18	R	2	58	1	2	1	1.09691	1	3	1	-99	1	1	-99	-99	-99	-99	0	0.200659	1	2	148	91	45	46	0	0.200659	1	1	155	81	48	33
19	L	2	74	1	1	1	2		12	1	652	1	1	4	4	86	62	0.30103		4	4	150	52	27	25	0.200659		2	3	203	79	47	32
20	R	2	56	0	2	1	0.200659	0.30103	14	1	75	1	1	1	2	46	38	0.09691		1	2	194	108	47	61	0	0	1	1	162	97	48	49
21	R	1	65	1	2	1	2		3	1	389	1	1	-99	-99	-99	-99	0.09691		1	1	219	80	53	27	0.200659		1	1	228	78	46	32
22	L	1	62	1	1	1	0		5	0	0	1	1	2	2	43	36	0.09691		3	3	245	85	60	25	0.200659		2	2	210	95	49	46
23	L	1	85	1	1	1	1.39794		3	1	-99	1	1	3	3	-99	-99	0.39794	0.60206	3	3	150	58	32	26	0.39794	0.39794	2	2	152	81	39	42
24	R	1	62	1	1	1	0.30103		1	1	188	1	1	2	2	39	67	0.200659		2	2	256	62	36	26	0.09691		1	2	223	83	38	45
25	L	1	80	1	1	1	1.39794		7	1	387	1	1	2	3	41	50	0.30103	0.49485	1	1	238	78	39	37	0.30103	0.49485	3	3	356	77	48	29
26	R	1	72	1	1	1	2		4	1	-99	1	1	-99	-99	-99	-99	0.39794		2	3	284	79	38	41	0.39794		2	2	254	75	39	36
27	R	2	68	1	1	1	1.39794		2	1	1039	1	1	3	2	-99	-99	0.79588	0.920819	2	2	156	65	34	31	0.39794	0.79588	1	1	171	72	43	29
28	L	1	72	1	2	1	0.920819		4	1	187	1	1	3	3	45	47	0.79588		2	2	220	59	31	28	0.200659		1	1	211	83	46	37
29	R	1	61	1	1	1	1.39794		3	1	-99	-99	-99	2	2	-99	-99	0.60206	0.60206	3	3	433	73	34	39	0.69897	0.920819	2	2	358	100	39	61
30	L	1	65	1	1	1	0.920819	0.920819	30	1	176	0	1	3	4	34	12	0.920819	0.69897	3	3	176	69	39	30	0.69897	0.69897	2	2	213	84	44	40
31	R	1	57	1	2	1	2		14	1	619	1	1	3	3	33	51	0.30103		2	2	205	85	44	41	0.30103		1	1	203	84	45	39
32	L	1	56	1	4	1	0.60206		-99	0	0	0	1	2	2	69	28	0.30103		2	2	297	80	49	34	0.200659		1	2	273	74	31	43
33	L	1	77	1	1	1	2		14	1	-99	1	-99	-99	-99	-99	-99	0.200659		3	3	217	73	40	33	0		2	2	191	82	44	38
34	R	1	56	1	1	1	1.39794		1	1	-99	-99	-99	-99	-99	-99	-99	0.49485	0.60206	2	3	361	69	33	36	0.30103	0.39794	1	1	263	81	48	33
35	L	1	56	1	2	1	0.30103		10	1	964	1	1	3	3	57	56	0.200659		2	2	287	80	43	37	0.200659	0.200659	1	2	244	81	44	37
36	R	1	54	1	1	1	1.52288		2	1	780	1	1	4	4	42	45	0.200659	0.39794	2	2	269	73	40	33	0.200659		1	1	197	90	49	41
37	R	1	68	1	1	1	2		1	1	-99	-99	-99	-99	-99	-99	-99	0.79588		3	3	145	65	31	34	0.30103		1	2	157	84	37	47
38	L	1	69	1	2	1	1.52288		5	1	336	1	0	4	4	57	20	0.200659		1	2	178	123	55	68	0.09691		2	3	225	92	43	49
39	L	1	66	1	2	1	1.39794		7	1	-99	1	1	-99	-99	-99	-99	0.09691	0.49485	1	2	245	74	43	31	0	0	1	1	192	78	44	34
40	L	2	50	1	2	1	2		3	1	-99	1	1	-99	-99	-99	-99	0.49485		3	3	170	45	25	20	0.200659		1	1	147	81	31	50
41	L	1	55	1	2	1	1		3	1	-99	-99	-99	-99	-99	-99	-99	0.30103		3	2	218	75	40	35	0.200659		1	1	189	83	46	37
42	R	2	82	1	1	1	0.920819		14	1	483	1	1	2	3	33	82	0.39794		3	4	112	59	35	24	0.09691		3	3	67	69	35	34
43	R	1	67	1	1	1	0.69897	0.30103	14	1	445	1	1	2	3	38	55	-0.09691	0	1	2	220	77	40	37	-0.09691	0	1	1	217	77	39	38
44	L	1	75	1	1	1	1.39794		4	1	-99	1	1	-99	-99	-99	-99	0.39794	0.69897	1	2	225	65	37	28	0.30103	0.200659	1	1	225	69	30	39
45	L	1	69	1	1	1	0.79588		4	1	778	1	1	3	4	37	47	0.09691		2	2	247	61	31	30	0		2	2	278	85	45	40
46	L	1	60	1	1	1	2		3	1	-99	-99	-99	-99	-99	-99	-99	0.30103		2	2	231	72	39	33	0.200659		1	1	220	86	38	48
47	L	1	68	1	1	1	0.79588		3	1	338	1	1	4	-99	-99	-99	0.09691		2	3	247	81	42	39	0.09691		1	1	257	91	36	55
48	L	1	55	1	1	1	0.69897		2	1	-99	-99	-99	-99	-99	-99	-99	0.49485		3	3	408	70	40	30	0.200659		2	2	349	82	43	39
49	R	2	67	1	2	1	1.39794		6	1	-99	1	1	-99	-99	-99	-99	0.39794	0.60206	2	2	256	47	24	23	0.30103	0.30103	1	2	201	62	24	38
50	L	2	93	0	1	1	0.60206		-99	1	249	0	0	3	3	40	33	0.200659		2	2	115	80	37	43	0.49485
51	L	1	80	1	1	1	1.30103		5	1	648	1	1	4	3	52	41	0.200659	0.39794	2	2	198	73	33	40	0.200659	0.39794	1	2	216	91	49	42
52	R	1	62	1	2	1	2		10	1	-99	-99	1	-99	-99	-99	-99	0.69897		3	3	534	82	44	38	0.200659		1	2	216	81	42	39
53	R	1	64	1	1	1	1.39794		-99	1	375	1	1	3	4	38	23	0.39794		2	2	191	58	32	26	0.200659		1	2	196	81	40	41
54	L	1	60	0	1	2	0		14	0	0	0	0	1	1	56	29	0		1	1	146	94	47	47	-0.09691		1	1	145	89	46	43
55	R	1	62	1	2	1	1.39794		3	1	-99	-99	-99	-99	-99	-99	-99	0.09691	0.200659	2	2	254	75	35	40	0	0.49485	1	1	242	87	52	35
56	L	1	76	1	1	1	1.39794		4	1	1248	1	1	4	3	48	100	0.200659		2	3	198	66	37	29	0.09691		2	2	150	76	40	36
57	L	1	60	1	1	1	0.79588		14	1	955	1	1	4	4	-99	-99	0.39794	0.60206	2	3	225	70	30	40	0.60206	0.69897	1	2	212	81	39	42
58	R	2	63	1	2	1	0.09691		2	1	-99	1	-99	-99	-99	-99	-99	0.200659		3	3	284	126	60	66	0.09691		1	1	277	91	46	35
59	L	1	87	1	1	1	1		10	1	-99	1	1	3	3	54	52	0.39794		3	4	215	45	26	19	0.39794		2	3	223	81	41	40
60	L	2	77	1	2	1	2		2	1	-99	-99	-99	-99	-99	-99	-99	0.49485		2	2	128	75	38	37	0.200659		1	1	136	86	41	45
61	L	2	64	1	1	1	1.52288		3	1	-99	-99	-99	-99	-99	-99	-99	0.39794	0.49485	3	3	143	62	31	31	0.200659	0.30103	1	2	156	88	43	45
62	L	1	70	1	1	1	1.52288		3	1	-99	-99	-99	-99	-99	-99	-99	0.30103	0.30103	1	2	217	61	33	28	0.200659		2	2	209	84	40	44
63	L	1	55	1	1	1	0.39794		4	1	489	1	1	2	4	63	49	0.09691		2	2	207	68	35	33	0		1	1	231	75	40	35
64	R	2	80	1	1	1	1.39794		3	1	427	1	1	4	4	-99	-99	0.200659		1	2	213	85	48	37	0.09691		1	1	170	90	48	42
65	L	1	60	1	2	1	0.30103	0.200659	3	1	117	1	1	1	2	54	43	0.39794	0.49485	2	2	339	98	66	32	0.39794	0.49485	1	2	271	102	53	49
66	L	1	76	1	2	2	1.39794		4	1	-99	1	1	-99	-99	-99	-99	0.39794	0.60206	2	3	230	49	31	18	0.60206		1	2	171	88	38	50
67	R	2	61	1	2	1	0.60206		21	1	311	1	1	2	3	34	52	0.49485		3	2	190	83	38	45	0.30103		1	1	226	89	55	34
68	R	1	72	1	2	1	1.52288		14	1	-99	-99	-99	-99	-99	-99	-99	0.30103	0.39794	2	2	268	74	40	34	0.30103	0.39794	1	1	274	73	41	32
69	R	1	63	1	2	1	0.39794	0.60206	4	1	148	1	1	1	2	44	33	0.09691	0.49485	2	2	338	80	48	32	0		1	2	311	87	57	30
70	L	1	45	1	2	1	0.60206	0.60206	1	1	314	1	1	2	2	45	33	0.30103	0.39794	3	2	144	79	14	65	0	0.09691	1	2	138	120	50	70
71	R	1	53	1	2	1	0.09691		60	0	0	1	0	1	1	50	34	0.200659		1	2	231	85	49	36	0.09691		1	1	206	87	56	31
72	R	2	66	1	2	1	2		4	1	-99	1	1	-99	-99	-99	-99	0.39794	0.69897	2	2	156	55	31	24	0.200659	0.60206	1	1	171	75	43	32
73	R	1	71	1	1	1	2		14	1	-99	-99	-99	-99	-99	-99	-99	0.39794		3	3	95	44	27	16	0.30103		3	3	140	66	43	23
74	R	2	45	0	3	3	2		1	1	377	1	1	2	3	52	40	0.09691		1	2	160	80	44	36	0.0457575		1	1	182	90	51	39
